# Supplementary material for: Factors Affecting BMI Changes in Mothers during the First Year Postpartum
Source: Nutrients. 2023 Mar 11;15(6):1364. doi: 10.3390/nu15061364 (PMC10051214; doi:10.3390/nu15061364)
Supplement: Supplementary file 1 [file nutrients-15-01364-s001.zip]

Archive with 1 entries (1 files):
- nutrients-2243984-supplementary.pdf
